# Supplementary material for: Composition of the Fecal Microbiota of Piglets at Various Growth Stages
Source: Front Vet Sci. 2021 Jul 15;8:661671. doi: 10.3389/fvets.2021.661671 (PMC8319241; doi:10.3389/fvets.2021.661671)
Supplement: Supplementary file 1 [file Table_1.XLSX]

## Sheet: Sheet1
Composition of the fecal microbiota of piglets at various growth stages
Supplementary Table 1 Tag number and length of the segmented samples
Sample	Seq_number	Base_number	Mean_length	Min_length	Max_length
MS-1d-1	65779	28887090	439.154	289	498
MS-1d-2	47117	20229096	429.338	278	451
MS-1d-3	38514	17254664	448.01	282	452
LW-1d-1	55896	24680772	441.548	270	501
LW-1d-2	64769	28673038	442.697	296	517
LW-1d-3	70732	30876703	436.531	331	450
MS-7d-1	44332	19282099	434.948	281	489
MS-7d-2	73763	32559646	441.409	281	503
MS-7d-3	65488	28550818	435.97	313	494
LW-7d-1	70027	30481122	435.277	281	480
LW-7d-2	38800	17013063	438.481	339	472
LW-7d-3	48887	21317559	436.058	278	532
MS-14d-1	39796	17425308	437.866	280	491
MS-14d-2	38491	16940687	440.121	280	494
MS-14d-3	59482	26114205	439.027	280	491
LW-14d-1	32837	14303254	435.583	280	455
LW-14d-2	41922	18433133	439.701	348	527
LW-14d-3	72935	32068452	439.685	280	481
MS-21d-1	45856	20198576	440.478	396	449
MS-21d-2	45372	20030517	441.473	366	450
MS-21d-3	60391	26521207	439.158	323	450
LW-21d-1	48818	21373113	437.812	395	478
LW-21d-2	72425	31665683	437.22	316	485
LW-21d-3	69119	30465893	440.775	405	473
MS-28d-1	53410	23094184	432.394	326	530
MS-28d-2	34732	15212339	437.992	280	451
MS-28d-3	64668	28223434	436.436	333	479
LW-28d-1	65195	28138832	431.61	345	467
LW-28d-2	38550	16588239	430.305	380	450
LW-28d-3	45584	19760633	433.499	384	471
MS-35d-1	69404	30151639	434.437	281	478
MS-35d-2	59347	25775813	434.324	356	511
MS-35d-3	46939	20656299	440.067	328	456
LW-35d-1	49057	21392127	436.067	364	450
LW-35d-2	48867	21256099	434.979	365	449
LW-35d-3	65140	28188069	432.731	388	452
MS-49d-1	39648	17200035	433.818	356	499
MS-49d-2	58742	25536564	434.724	321	451
MS-49d-3	48747	21133651	433.537	351	466
LW-49d-1	49540	21555511	435.113	281	497
LW-49d-2	60356	26490866	438.91	376	470
LW-49d-3	34769	14996553	431.32	281	452
MS-63d-1	49456	21718169	439.141	277	519
MS-63d-2	32174	14108191	438.497	281	472
MS-63d-3	66673	29031473	435.431	338	492
LW-63d-1	73354	32243596	439.562	282	496
LW-63d-2	66726	28999894	434.612	333	494
LW-63d-3	54544	23763173	435.67	344	451
MS-70d-1	49531	21472644	433.519	281	494
MS-70d-2	36782	16013671	435.367	380	450
MS-70d-3	74692	32638289	436.972	280	477
LW-70d-1	42963	18731915	436.001	277	467
LW-70d-2	31831	13828069	434.421	290	469
LW-70d-3	58167	25213185	433.462	354	450
