# Supplementary material for: Composition of the Fecal Microbiota of Piglets at Various Growth Stages
Source: Front Vet Sci. 2021 Jul 15;8:661671. doi: 10.3389/fvets.2021.661671 (PMC8319241; doi:10.3389/fvets.2021.661671)
Supplement: Supplementary file 3 [file Table_3.XLSX]

## Sheet: 网络节点属性表
Composition of the fecal microbiota of piglets at various growth stages
Supplementary Table 3 The result of co-occurrence network analysis of piglet microbiota
node name	degree	weighted degree
g__Lactobacillus	18	54392
g__Bacteroides	18	38496
g__Prevotellaceae_NK3B31_group	15	25538
g__Clostridium_sensu_stricto_1	18	24023
g__norank_f__Bacteroidales_S24-7_group	17	21293
g__Escherichia-Shigella	18	19914
g__Lachnoclostridium	18	13053
g__unclassified_f__Lachnospiraceae	18	12937
g__Pseudomonas	12	11982
g__Parabacteroides	18	11224
g__Streptococcus	17	10881
g__Lachnospiraceae_NK4A136_group	15	10147
g__Ruminococcaceae_UCG-002	18	9875
g__Prevotella_1	13	9274
g__Rikenellaceae_RC9_gut_group	16	8297
g__Prevotella_9	11	7568
g__Fusobacterium	9	7149
g__Odoribacter	9	7139
g__Christensenellaceae_R-7_group	16	5932
g__[Eubacterium]_coprostanoligenes_group	18	5485
g__unclassified_f__Prevotellaceae	18	4724
g__Ruminococcaceae_UCG-005	16	4609
g__Terrisporobacter	17	4481
g__Treponema_2	13	4212
g__Oscillospira	15	3901
g__Phascolarctobacterium	17	3583
g__Faecalibacterium	13	3469
g__Ruminococcaceae_UCG-014	16	3355
g__Dorea	18	2972
g__unclassified_k__norank	18	2874
g__Megasphaera	11	2777
g__Blautia	18	2709
g__Ruminococcaceae_NK4A214_group	17	2568
g__Alloprevotella	16	2399
g__[Eubacterium]_fissicatena_group	15	2377
g__Alistipes	15	2363
g__Subdoligranulum	16	2349
g__Staphylococcus	3	2302
g__Romboutsia	18	2172
g__Akkermansia	8	2085
g__Prevotella_2	16	1993
g__Coprococcus_3	18	1745
g__norank_f__p-2534-18B5_gut_group	8	1731
g__norank_f__Erysipelotrichaceae	14	1649
g__Desulfovibrio	17	1637
g__Ruminiclostridium_9	18	1590
g__Ruminococcus_2	18	1512
g__Comamonas	7	1501
g__Family_XIII_AD3011_group	18	1416
g__Prevotellaceae_UCG-003	13	1388
g__Oscillibacter	15	1380
g__unclassified_f__Ruminococcaceae	16	1280
g__Cloacibacillus	7	1268
g__Lachnospiraceae_XPB1014_group	10	1203
g__norank_f__Ruminococcaceae	18	1180
g__Clostridium_sensu_stricto_2	4	1150
g__Anaerotruncus	18	1108
g__Peptostreptococcus	6	1096
g__Butyricimonas	11	1081
g__Roseburia	16	1071
g__Holdemanella	16	967
g__Ruminococcus_1	11	966
g__Campylobacter	14	916
g__Ruminiclostridium_6	9	845
g__Marvinbryantia	17	835
g__Turicibacter	12	832
g__Pyramidobacter	5	826
g__[Eubacterium]_eligens_group	10	825
g__Bilophila	11	760
g__Ruminococcaceae_UCG-010	14	744
g__Prevotellaceae_UCG-001	11	715
g__Leeia	8	705
g__[Ruminococcus]_gauvreauii_group	17	637
g__Butyricicoccus	18	635
g__Intestinibacter	13	624
g__Ruminococcaceae_UCG-008	11	622
g__norank_f__Lachnospiraceae	6	602
g__norank_o__Mollicutes_RF9	11	539
g__Collinsella	17	529
g__Coprococcus_1	16	506
g__Ruminococcaceae_UCG-013	13	506
g__Succinivibrio	10	493
g__Tyzzerella	11	454
g__[Clostridium]_innocuum_group	7	452
g__norank_f__Prevotellaceae	11	451
g__Catenisphaera	13	447
g__Ruminococcaceae_UCG-004	18	433
g__unclassified_o__Bacteroidales	10	423
g__Ruminococcaceae_UCG-009	10	420
g__[Eubacterium]_ruminantium_group	11	417
g__Hungatella	10	391
g__unclassified_c__Bacteroidia	10	389
g__Solobacterium	10	379
g__Lachnospiraceae_UCG-002	7	353
g__Ruminiclostridium_5	14	350
g__[Eubacterium]_hallii_group	11	322
g__Candidatus_Soleaferrea	13	319
g__Eisenbergiella	10	319
g__p-1088-a5_gut_group	5	312
g__Corynebacterium_1	3	257
g__Lachnospiraceae_FCS020_group	15	245
g__norank_f__Bacteroidales_RF16_group	6	242
g__Anaerovibrio	12	237
g__Veillonella	7	236
g__Anaerostipes	15	224
g__norank_c__WCHB1-41	7	212
g__Lachnospiraceae_UCG-010	14	208
g__Clostridium_sensu_stricto_6	12	207
g__unclassified_o__Lactobacillales	12	199
g__Erysipelotrichaceae_UCG-009	1	199
g__Enterococcus	7	197
g__Lachnospira	10	187
g__Peptoniphilus	3	186
g__Olsenella	9	181
g__Fibrobacter	6	180
g__Pseudobutyrivibrio	11	178
g__Actinomyces	7	172
g__unclassified_f__Erysipelotrichaceae	14	161
g__[Eubacterium]_nodatum_group	16	151
g__norank_f__Coriobacteriaceae	17	147
g__Prevotellaceae_UCG-004	9	136
g__dgA-11_gut_group	12	129
g__Lachnospiraceae_UCG-003	6	128
g__[Eubacterium]_xylanophilum_group	10	124
g__Acinetobacter	2	123
g__norank_f__Clostridiales_vadinBB60_group	14	122
g__Anaerofilum	14	119
g__Lachnospiraceae_UCG-001	15	117
g__Sutterella	14	111
g__Rothia	5	109
g__norank_o__Bradymonadales	8	105
g__[Eubacterium]_brachy_group	8	101
g__norank_f__Rhodospirillaceae	5	100
g__Actinobacillus	6	98
g__Corynebacterium	2	96
g__Atopostipes	2	95
g__Oribacterium	11	83
g__Ruminococcaceae_UCG-003	11	81
g__Synergistes	3	79
g__Coprococcus_2	8	75
g__Sharpea	3	75
g__norank_f__Flavobacteriaceae	3	70
g__Aerococcus	2	70
g__unclassified_p__Firmicutes	11	69
g__Herminiimonas	2	66
g__Lachnospiraceae_AC2044_group	5	64
g__Brachybacterium	2	60
g__Allisonella	6	59
g__unclassified_f__Family_XIII	11	58
g__Salinicoccus	2	58
g__Hydrogenoanaerobacterium	8	56
g__unclassified_f__Christensenellaceae	5	54
g__Mitsuokella	4	54
g__unclassified_p__Bacteroidetes	6	52
g__unclassified_o__Clostridiales	13	51
g__Chryseobacterium	2	51
g__Weissella	1	49
g__Erysipelotrichaceae_UCG-004	8	48
g__Helicobacter	4	48
g__Facklamia	2	48
g__Succiniclasticum	4	46
g__unclassified_f__Spirochaetaceae	3	46
g__Pasteurella	5	44
g__norank_f__Christensenellaceae	9	43
g__[Ruminococcus]_gnavus_group	10	42
g__Bifidobacterium	5	42
g__norank_f__Bacteroidales_BS11_gut_group	4	40
g__norank_o__Bacteroidales	5	37
g__Trichococcus	1	37
g__Christensenella	7	36
g__Sphaerochaeta	3	36
g__Erysipelotrichaceae_UCG-003	8	35
g__Jeotgalicoccus	2	35
g__Kocuria	2	34
g__Ignavigranum	1	34
g__[Anaerorhabdus]_furcosa_group	10	32
g__unclassified_f__Porphyromonadaceae	4	32
g__norank_o__Gastranaerophilales	9	31
g__Peptococcus	5	29
g__Moraxella	2	29
g__norank_f__Porphyromonadaceae	2	28
g__Cellulosilyticum	3	27
g__Eubacterium	3	27
g__norank_f__Peptococcaceae	11	26
g__Psychrobacter	1	26
g__Oxalobacter	10	25
g__Lachnospiraceae_ND3007_group	7	25
g__Howardella	9	24
g__norank_f__Victivallaceae	3	24
g__unclassified_f__Coriobacteriaceae	5	23
g__Butyrivibrio	4	23
g__Klebsiella	4	23
g__norank_f__Family_XIII	2	23
g__Acetitomaculum	9	21
g__Dietzia	2	21
g__unclassified_f__Oxalobacteraceae	1	21
g__Enterorhabdus	8	20
g__Aeromonas	2	20
g__norank_f__Aerococcaceae	1	20
g__Sphingobacterium	1	19
g__Trueperella	2	18
g__Megamonas	2	18
g__[Eubacterium]_ventriosum_group	8	17
g__Globicatella	2	17
g__Planococcus	2	17
g__Helcococcus	3	16
g__Holdemania	3	16
g__Simplicispira	2	16
g__Brevibacterium	1	15
g__norank_f__Family_XI	1	15
g__Mogibacterium	7	14
g__Anaerovorax	7	14
g__Erysipelatoclostridium	6	14
g__unclassified_f__Veillonellaceae	2	14
g__Family_XIII_UCG-001	6	13
g__Eggerthella	5	13
g__Papillibacter	7	12
g__Family_XIII_UCG-002	6	12
g__[Acetivibrio]_ethanolgignens_group	6	12
g__Lachnospiraceae_NK4B4_group	5	12
g__Shinella	1	12
g__Epulopiscium	4	11
g__Brevundimonas	2	11
g__norank_f__Carnobacteriaceae	1	11
g__Caproiciproducens	6	10
g__Porphyromonas	1	10
g__Flavobacterium	1	10
g__Prevotella_7	1	10
g__Lactonifactor	3	9
g__Chlamydia	2	9
g__Paracoccus	2	9
g__Rhodococcus	1	9
g__Leucobacter	1	9
g__Erysipelothrix	1	9
g__Barnesiella	4	8
g__Lachnospiraceae_UCG-007	3	8
g__Sphingomonas	2	8
g__Morganella	2	8
g__Solibacillus	1	8
g__Bacillus	1	8
g__Clostridium_sensu_stricto_13	3	7
g__Dielma	3	7
g__Acidaminococcus	3	7
g__norank_c__Cyanobacteria	2	7
g__Macrococcus	2	7
g__Delftia	2	7
g__Paraprevotella	1	7
g__Leuconostoc	1	7
g__Senegalimassilia	2	6
g__Faecalibaculum	2	6
g__Bergeyella	1	6
g__Ruminococcaceae_V9D2013_group	5	5
g__Arcanobacterium	2	5
g__Pseudoramibacter	2	5
g__Shewanella	2	5
g__Rhizobium	2	5
g__Murdochiella	1	5
g__Gallicola	1	5
g__Proteiniclasticum	1	5
g__Arcobacter	1	5
g__Stenotrophomonas	1	5
g__Lachnospiraceae_UCG-006	3	4
g__Ruminiclostridium	3	4
g__Glutamicibacter	2	4
g__Anaerosporobacter	2	4
g__Negativicoccus	2	4
g__Rheinheimera	2	4
g__Kurthia	1	4
g__norank_p__Saccharibacteria	1	4
g__Thiopseudomonas	1	4
g__Slackia	3	3
g__Mucispirillum	2	3
g__unclassified_f__Clostridiaceae_1	2	3
g__Breznakia	2	3
g__norank_f__Veillonellaceae	2	3
g__norank_f__AKAU3644	1	3
g__Proteiniphilum	1	3
g__Aliicoccus	1	3
g__unclassified_o__Micrococcales	1	3
g__Sanguibacter	1	3
g__Yaniella	1	3
g__Alloiococcus	1	3
g__Defluviitaleaceae_UCG-011	1	3
g__Tissierella	1	3
g__Allobaculum	1	3
g__norank_f__ODP1230B8.23	1	3
g__unclassified_f__Rhodobacteraceae	1	3
g__Methylobacterium	1	3
g__Achromobacter	1	3
g__Pseudoclavibacter	2	2
g__[Eubacterium]_saphenum_group	2	2
g__Quinella	2	2
g__Ralstonia	2	2
g__norank_f__Actinomycetaceae	1	2
g__Flaviflexus	1	2
g__Atopobium	1	2
g__Georgenia	1	2
g__Janibacter	1	2
g__Tenacibaculum	1	2
g__Ezakiella	1	2
g__Anaerococcus	1	2
g__Filifactor	1	2
g__Fastidiosipila	1	2
g__Catenibacterium	1	2
g__norank_f__vadinBE97	1	2
g__Haemophilus	1	2
g__Novosphingobium	1	2
g__Caulobacter	1	2
g__G55	1	2
g__norank_f__Planctomycetaceae	1	2
g__Neisseria	1	2
g__Enhydrobacter	1	2
g__Vibrio	1	2
g__Paraeggerthella	1	1
g__Gordonibacter	1	1
g__Aeriscardovia	1	1
g__Adlercreutzia	1	1
g__Bryobacter	1	1
g__Gaiella	1	1
g__Elusimicrobium	1	1
g__Oceanobacillus	1	1
g__Enteractinococcus	1	1
g__Paenibacillus	1	1
g__Taibaiella	1	1
g__Planomonospora	1	1
g__Lentimicrobium	1	1
g__Petrimonas	1	1
g__Propionibacterium	1	1
g__Weeksella	1	1
g__Exiguobacterium	1	1
g__Nesterenkonia	1	1
g__norank_o__Obscuribacterales	1	1
g__norank_f__Bacillaceae	1	1
g__Dysgonomonas	1	1
g__unclassified_f__Bacillaceae	1	1
g__norank_f__1921-3	1	1
g__Prevotella	1	1
g__Nosocomiicoccus	1	1
g__Lysinibacillus	1	1
g__norank_f__Draconibacteriaceae	1	1
g__Virgibacillus	1	1
g__Myroides	1	1
g__Desemzia	1	1
g__unclassified_f__Family_XI_o__Clostridiales	1	1
g__Jeotgalibaca	1	1
g__Parvimonas	1	1
g__Alkaliphilus	1	1
g__Massilia	1	1
g__Z20	1	1
g__Citrobacter	1	1
g__Leisingera	1	1
g__Pelistega	1	1
g__norank_f__Mitochondria	1	1
g__Reyranella	1	1
g__Curvibacter	1	1
g__Selenomonas_1	1	1
g__unclassified_f__Bradyrhizobiaceae	1	1
g__Pleomorphomonas	1	1
g__Peredibacter	1	1
g__Pseudoalteromonas	1	1
g__unclassified_f__Sphingomonadaceae	1	1
g__Alicycliphilus	1	1
g__Pantoea	1	1
g__Dialister	1	1
g__unclassified_f__Alcaligenaceae	1	1
g__Providencia	1	1
g__Microbulbifer	1	1
g__Lysobacter	1	1
g__Anaeroplasma	1	1
g__Candidatus_Saccharimonas	1	1
