# Supplementary material for: Composition of the Fecal Microbiota of Piglets at Various Growth Stages
Source: Front Vet Sci. 2021 Jul 15;8:661671. doi: 10.3389/fvets.2021.661671 (PMC8319241; doi:10.3389/fvets.2021.661671)
Supplement: Supplementary file 4 [file Table_4.XLSX]

## Sheet: 附表4  venn.stat
Composition of the fecal microbiota of piglets at various growth stages
Supplementary Table 4 Comparison results of different genera between two varieties with different age
Compared between groups	Number	Genus
Jinfen White pig 1d	91	g__Bacillus,g__Flaviflexus,g__Proteiniphilum,g__Stenotrophomonas,g__Bergeyella,g__Sanguibacter,g__Exiguobacterium,g__norank_f__Aerococcaceae,g__norank_f__AKAU3644,g__Candidatus_Saccharimonas,g__norank_f__Actinomycetaceae,g__Citrobacter,g__Lentimicrobium,g__Solibacillus,g__Filifactor,g__Thiopseudomonas,g__Pantoea,g__Brevibacterium,g__norank_f__Draconibacteriaceae,g__Petrimonas,g__Trichococcus,g__u…
Jinfen White pig 1d,Mashen pig 1d,Jinfen White pig 7 d~21 d,Mashen pig 7 d~21 d,Jinfen White pig 28 d~70 d,Mashen pig 28 d~70 d	51	g__Anaerostipes,g__Bilophila,g__Pseudomonas,g__Ruminiclostridium_9,g__Parabacteroides,g__unclassified_f__Lachnospiraceae,g__[Eubacterium]_fissicatena_group,g__norank_f__Coriobacteriaceae,g__norank_f__Bacteroidales_S24-7_group,g__[Ruminococcus]_gnavus_group,g__Ruminococcaceae_UCG-014,g__norank_f__Ruminococcaceae,g__Streptococcus,g__Ruminococcaceae_UCG-004,g__Ruminiclostridium_5,g__Escherichia-Shig…
Jinfen White pig 1d,Mashen pig 1d	30	g__Globicatella,g__norank_c__Cyanobacteria,g__Moraxella,g__Glutamicibacter,g__Aeromonas,g__Faecalibaculum,g__Rheinheimera,g__Chryseobacterium,g__Ralstonia,g__Brachybacterium,g__Brevundimonas,g__Rhizobium,g__Corynebacterium,g__Pseudoclavibacter,g__Herminiimonas,g__Kocuria,g__Paracoccus,g__Salinicoccus,g__Macrococcus,g__Delftia,g__Jeotgalicoccus,g__Atopostipes,g__Simplicispira,g__Shewanella,g__Diet…
Jinfen White pig 1d,Jinfen White pig 7 d~21 d,Mashen pig 7 d~21 d,Jinfen White pig 28 d~70 d,Mashen pig 28 d~70 d	22	g__unclassified_o__Clostridiales,g__Lachnospiraceae_FCS020_group,g__Coprococcus_1,g__Ruminococcaceae_NK4A214_group,g__Phascolarctobacterium,g__Desulfovibrio,g__Candidatus_Soleaferrea,g__unclassified_f__Ruminococcaceae,g__Catenisphaera,g__Sutterella,g__Lachnospiraceae_UCG-001,g__unclassified_f__Erysipelotrichaceae,g__Marvinbryantia,g__Oscillospira,g__Campylobacter,g__norank_o__Bradymonadales,g__Ak…
Jinfen White pig 1d,Jinfen White pig 28 d~70 d,Mashen pig 28 d~70 d	22	g__Pseudobutyrivibrio,g__unclassified_f__Coriobacteriaceae,g__Lachnospiraceae_UCG-007,g__Erysipelotrichaceae_UCG-003,g__[Eubacterium]_hallii_group,g__Lachnospiraceae_ND3007_group,g__Ruminococcus_1,g__Cellulosilyticum,g__Lachnospira,g__norank_c__WCHB1-41,g__[Eubacterium]_ventriosum_group,g__Ruminococcaceae_UCG-009,g__Ruminococcaceae_UCG-008,g__unclassified_f__Family_XIII,g__Lachnospiraceae_AC2044_…
Jinfen White pig 28 d~70 d,Mashen pig 28 d~70 d	21	g__unclassified_c__Bacteroidia,g__Anaerovorax,g__Lachnospiraceae_NK4B4_group,g__Ruminiclostridium,g__Leeia,g__Family_XIII_UCG-002,g__unclassified_o__Bacteroidales,g__unclassified_p__Bacteroidetes,g__Slackia,g__Enterorhabdus,g__Fibrobacter,g__Caproiciproducens,g__unclassified_f__Clostridiaceae_1,g__Sphaerochaeta,g__Papillibacter,g__norank_o__Bacteroidales,g__Butyrivibrio,g__Ruminiclostridium_6,g__…
Mashen pig 1d	18	g__Massilia,g__Allobaculum,g__Catenibacterium,g__unclassified_f__Oxalobacteraceae,g__Curvibacter,g__Caulobacter,g__Propionibacterium,g__norank_o__Obscuribacterales,g__unclassified_f__Bradyrhizobiaceae,g__Nesterenkonia,g__Novosphingobium,g__Microbulbifer,g__Peredibacter,g__unclassified_f__Sphingomonadaceae,g__Gaiella,g__Oceanobacillus,g__Parvimonas,g__Bryobacter
Jinfen White pig 7 d~21 d,Mashen pig 7 d~21 d,Jinfen White pig 28 d~70 d,Mashen pig 28 d~70 d	16	g__Hydrogenoanaerobacterium,g__unclassified_f__Christensenellaceae,g__Anaerofilum,g__norank_f__Clostridiales_vadinBB60_group,g__Pyramidobacter,g__Mogibacterium,g__p-1088-a5_gut_group,g__Oribacterium,g__Hungatella,g__Lachnospiraceae_UCG-002,g__Allisonella,g__Cloacibacillus,g__unclassified_p__Firmicutes,g__Christensenella,g__norank_f__Christensenellaceae,g__Howardella
Jinfen White pig 28 d~70 d	8	g__Chlamydia,g__Pseudoramibacter,g__Anaeroplasma,g__Defluviitaleaceae_UCG-011,g__norank_f__Veillonellaceae,g__norank_f__ODP1230B8.23,g__Selenomonas_1,g__Gordonibacter
Jinfen White pig 1d,Mashen pig 1d,Jinfen White pig 28 d~70 d,Mashen pig 28 d~70 d	7	g__[Eubacterium]_ruminantium_group,g__Coprococcus_2,g__Prevotella_9,g__Helicobacter,g__Lachnospiraceae_XPB1014_group,g__Anaerovibrio,g__Clostridium_sensu_stricto_6
Mashen pig 7 d~21 d,Jinfen White pig 28 d~70 d,Mashen pig 28 d~70 d	6	g__Acidaminococcus,g__Prevotellaceae_UCG-004,g__Peptococcus,g__norank_f__Prevotellaceae,g__Family_XIII_UCG-001,g__unclassified_f__Porphyromonadaceae
Mashen pig 28 d~70 d	6	g__Erysipelotrichaceae_UCG-009,g__norank_f__Porphyromonadaceae,g__Mucispirillum,g__Paraprevotella,g__Z20,g__Elusimicrobium
Jinfen White pig 1d,Mashen pig 7 d~21 d,Jinfen White pig 28 d~70 d,Mashen pig 28 d~70 d	6	g__norank_f__Lachnospiraceae,g__[Anaerorhabdus]_furcosa_group,g__Solobacterium,g__Prevotellaceae_UCG-003,g__norank_f__Bacteroidales_BS11_gut_group,g__Acetitomaculum
Jinfen White pig 1d,Mashen pig 1d,Mashen pig 7 d~21 d,Jinfen White pig 28 d~70 d,Mashen pig 28 d~70 d	6	g__Faecalibacterium,g__norank_f__Erysipelotrichaceae,g__Prevotella_1,g__Treponema_2,g__Prevotellaceae_NK3B31_group,g__Intestinibacter
Mashen pig 1d,Jinfen White pig 7 d~21 d,Mashen pig 7 d~21 d,Jinfen White pig 28 d~70 d,Mashen pig 28 d~70 d	5	g__unclassified_o__Lactobacillales,g__Butyricimonas,g__Tyzzerella,g__Odoribacter,g__[Eubacterium]_brachy_group
Jinfen White pig 7 d~21 d,Mashen pig 7 d~21 d	4	g__Negativicoccus,g__Holdemania,g__unclassified_f__Veillonellaceae,g__Lachnospiraceae_UCG-006
Jinfen White pig 7 d~21 d,Jinfen White pig 28 d~70 d,Mashen pig 28 d~70 d	4	g__Barnesiella,g__Succiniclasticum,g__Mitsuokella,g__[Acetivibrio]_ethanolgignens_group
Jinfen White pig 1d,Mashen pig 1d,Jinfen White pig 7 d~21 d,Mashen pig 7 d~21 d,Mashen pig 28 d~70 d	4	g__Fusobacterium,g__Comamonas,g__Erysipelatoclostridium,g__Peptostreptococcus
Jinfen White pig 1d,Mashen pig 1d,Jinfen White pig 7 d~21 d,Mashen pig 7 d~21 d	4	g__Veillonella,g__Actinobacillus,g__Clostridium_sensu_stricto_2,g__Rothia
Jinfen White pig 1d,Mashen pig 28 d~70 d	4	g__Breznakia,g__Megamonas,g__Morganella,g__Anaerosporobacter
Mashen pig 1d,Jinfen White pig 7 d~21 d	3	g__norank_f__Family_XIII,g__Arcanobacterium,g__Senegalimassilia
Jinfen White pig 1d,Jinfen White pig 7 d~21 d,Jinfen White pig 28 d~70 d,Mashen pig 28 d~70 d	3	g__norank_o__Mollicutes_RF9,g__norank_f__Peptococcaceae,g__norank_o__Gastranaerophilales
Mashen pig 7 d~21 d	2	g__Prevotella_7,g__Prevotella
Jinfen White pig 7 d~21 d,Mashen pig 7 d~21 d,Jinfen White pig 28 d~70 d	2	g__Synergistes,g__norank_f__Victivallaceae
Jinfen White pig 7 d~21 d,Jinfen White pig 28 d~70 d	2	g__Lactonifactor,g__Eubacterium
Jinfen White pig 7 d~21 d	2	g__Atopobium,g__Paraeggerthella
Jinfen White pig 1d,Mashen pig 1d,Mashen pig 7 d~21 d,Mashen pig 28 d~70 d	2	g__Bifidobacterium,g__Klebsiella
Jinfen White pig 1d,Mashen pig 1d,Jinfen White pig 7 d~21 d,Jinfen White pig 28 d~70 d,Mashen pig 28 d~70 d	2	g__Ruminococcaceae_UCG-013,g__Enterococcus
Jinfen White pig 1d,Mashen pig 1d,Jinfen White pig 7 d~21 d	2	g__Staphylococcus,g__Helcococcus
Jinfen White pig 1d,Jinfen White pig 7 d~21 d	2	g__norank_f__Flavobacteriaceae,g__Trueperella
Mashen pig 1d,Jinfen White pig 7 d~21 d,Mashen pig 7 d~21 d,Mashen pig 28 d~70 d	1	g__[Clostridium]_innocuum_group
Mashen pig 1d,Jinfen White pig 7 d~21 d,Mashen pig 7 d~21 d,Jinfen White pig 28 d~70 d	1	g__norank_f__Rhodospirillaceae
Mashen pig 1d,Jinfen White pig 7 d~21 d,Mashen pig 7 d~21 d	1	g__Pasteurella
Mashen pig 1d,Jinfen White pig 7 d~21 d,Mashen pig 28 d~70 d	1	g__Clostridium_sensu_stricto_13
Mashen pig 1d,Jinfen White pig 7 d~21 d,Jinfen White pig 28 d~70 d,Mashen pig 28 d~70 d	1	g__Epulopiscium
Mashen pig 1d,Jinfen White pig 28 d~70 d,Mashen pig 28 d~70 d	1	g__Lachnospiraceae_UCG-003
Jinfen White pig 7 d~21 d,Mashen pig 7 d~21 d,Mashen pig 28 d~70 d	1	g__Sharpea
Jinfen White pig 7 d~21 d,Mashen pig 28 d~70 d	1	g__unclassified_f__Spirochaetaceae
Jinfen White pig 1d,Mashen pig 7 d~21 d	1	g__Dielma
Jinfen White pig 1d,Mashen pig 1d,Mashen pig 28 d~70 d	1	g__Corynebacterium_1
Jinfen White pig 1d,Jinfen White pig 7 d~21 d,Mashen pig 7 d~21 d,Mashen pig 28 d~70 d	1	g__Eggerthella
Jinfen White pig 1d,Jinfen White pig 7 d~21 d,Mashen pig 28 d~70 d	1	g__Peptoniphilus
Jinfen White pig 1d,Jinfen White pig 28 d~70 d	1	g__Quinella
