# Supplementary material for: Composition of the Fecal Microbiota of Piglets at Various Growth Stages
Source: Front Vet Sci. 2021 Jul 15;8:661671. doi: 10.3389/fvets.2021.661671 (PMC8319241; doi:10.3389/fvets.2021.661671)
Supplement: Supplementary file 5 [file Table_5.XLS]

## Sheet: 多级物种物种差异判别分析
Composition of the fecal microbiota of piglets at various growth stages
Supplementary Table 5 Differential microbiota compositions in Mashen pigs
group	Species name	Mean	LDA_value	Pvalue
MS1_F_14d	p__Firmicutes.c__Bacilli.o__Lactobacillales.f__Lactobacillaceae	5.58364	5.20641	0.024909
MS1_F_14d	p__Firmicutes.c__Bacilli.o__Lactobacillales.f__Lactobacillaceae.g__Lactobacillus	5.58364	5.17107	0.024909
MS1_F_14d	p__Firmicutes.c__Bacilli	5.58394	5.16844	0.0210684
MS1_F_14d	p__Firmicutes.c__Bacilli.o__Lactobacillales	5.58394	5.16438	0.0162477
MS1_F_1d	p__Proteobacteria	5.65411	5.38453	0.0258476
MS1_F_1d	p__Proteobacteria.c__Gammaproteobacteria	5.64949	5.37809	0.00857603
MS1_F_1d	p__Proteobacteria.c__Gammaproteobacteria.o__Enterobacteriales.f__Enterobacteriaceae.g__Escherichia_Shigella	5.43348	5.17413	0.0121429
MS1_F_1d	p__Proteobacteria.c__Gammaproteobacteria.o__Enterobacteriales.f__Enterobacteriaceae	5.43387	5.16002	0.0121429
MS1_F_1d	p__Proteobacteria.c__Gammaproteobacteria.o__Enterobacteriales	5.43387	5.15055	0.0121429
MS1_F_1d	p__Firmicutes.c__Clostridia.o__Clostridiales.f__Peptostreptococcaceae.g__Terrisporobacter	4.4795	4.1399	0.0251123
MS1_F_21d	p__Bacteroidetes.c__Bacteroidia.o__Bacteroidales.f__Bacteroidaceae	5.42896	5.05471	0.037241
MS1_F_21d	p__Bacteroidetes.c__Bacteroidia.o__Bacteroidales.f__Bacteroidaceae.g__Bacteroides	5.42896	5.04891	0.037241
MS1_F_28d	p__Bacteroidetes.c__Bacteroidia.o__Bacteroidales.f__Porphyromonadaceae.g__Parabacteroides	4.92098	4.51511	0.0469891
MS1_F_28d	p__Firmicutes.c__Clostridia.o__Clostridiales.f__Peptostreptococcaceae	4.73466	4.43731	0.044392
MS1_F_28d	p__Firmicutes.c__Clostridia.o__Clostridiales.f__Lachnospiraceae.g___Eubacterium__fissicatena_group	4.56472	4.41845	0.036234
MS1_F_28d	p__Firmicutes.c__Erysipelotrichia.o__Erysipelotrichales	4.57783	4.32051	0.0125343
MS1_F_28d	p__Firmicutes.c__Erysipelotrichia	4.57783	4.31794	0.0125343
MS1_F_28d	p__Firmicutes.c__Erysipelotrichia.o__Erysipelotrichales.f__Erysipelotrichaceae	4.57783	4.31635	0.0125343
MS1_F_28d	p__Firmicutes.c__Erysipelotrichia.o__Erysipelotrichales.f__Erysipelotrichaceae.g__Holdemanella	4.19284	4.01807	0.031503
MS1_F_28d	p__Firmicutes.c__Erysipelotrichia.o__Erysipelotrichales.f__Erysipelotrichaceae.g__Turicibacter	3.1414	3.77459	0.0484675
MS1_F_35d	p__Firmicutes.c__Clostridia.o__Clostridiales.f__Ruminococcaceae.g__Ruminococcaceae_UCG_014	4.50759	4.1596	0.0289034
MS1_F_35d	p__Actinobacteria.c__Actinobacteria.o__Coriobacteriales.f__Coriobacteriaceae.g__norank_f__Coriobacteriaceae	3.01214	3.86567	0.0270955
MS1_F_35d	p__Firmicutes.c__Clostridia.o__Clostridiales.f__Lachnospiraceae.g__Roseburia	3.88758	3.66488	0.00323324
MS1_F_35d	p__Firmicutes.c__Erysipelotrichia.o__Erysipelotrichales.f__Erysipelotrichaceae.g__norank_f__Erysipelotrichaceae	3.95199	3.65695	0.0460144
MS1_F_49d	p__Firmicutes.c__Clostridia.o__Clostridiales.f__Lachnospiraceae.g__Lachnospiraceae_NK4A136_group	4.96153	4.59162	0.00408625
MS1_F_49d	p__Firmicutes.c__Clostridia.o__Clostridiales.f__Ruminococcaceae.g__Subdoligranulum	4.14822	3.79498	0.00913605
MS1_F_49d	p__Firmicutes.c__Clostridia.o__Clostridiales.f__Ruminococcaceae.g__unclassified_f__Ruminococcaceae	4.05036	3.72148	0.00474933
MS1_F_49d	p__Bacteroidetes.c__Bacteroidia.o__Bacteroidales.f__Prevotellaceae.g__Prevotellaceae_UCG_003	3.99621	3.65007	0.0143392
MS1_F_49d	p__Firmicutes.c__Clostridia.o__Clostridiales.f__Ruminococcaceae.g__Ruminiclostridium_9	3.89219	3.51892	0.0375106
MS1_F_63d	p__Bacteroidetes.c__Bacteroidia.o__Bacteroidales.f__Prevotellaceae	5.53493	5.17023	0.004378
MS1_F_63d	p__Bacteroidetes.c__Bacteroidia.o__Bacteroidales.f__Prevotellaceae.g__Prevotellaceae_NK3B31_group	5.26021	4.89831	0.00523145
MS1_F_63d	p__Firmicutes.c__Bacilli.o__Lactobacillales.f__Streptococcaceae	4.86437	4.50029	0.0128263
MS1_F_63d	p__Firmicutes.c__Bacilli.o__Lactobacillales.f__Streptococcaceae.g__Streptococcus	4.86437	4.48664	0.0128263
MS1_F_63d	p__Firmicutes.c__Negativicutes.o__Selenomonadales	4.73935	4.37521	0.0326861
MS1_F_63d	p__Firmicutes.c__Negativicutes	4.73935	4.37495	0.0326861
MS1_F_63d	p__Firmicutes.c__Clostridia.o__Clostridiales.f__Lachnospiraceae.g__unclassified_f__Lachnospiraceae	4.72445	4.34122	0.0209897
MS1_F_63d	p__Firmicutes.c__Negativicutes.o__Selenomonadales.f__Acidaminococcaceae.g__Phascolarctobacterium	4.42106	4.06802	0.00777699
MS1_F_63d	p__Firmicutes.c__Negativicutes.o__Selenomonadales.f__Acidaminococcaceae	4.42106	4.05155	0.00774657
MS1_F_63d	p__Firmicutes.c__Clostridia.o__Clostridiales.f__Lachnospiraceae.g__Lachnospiraceae_FCS020_group	3.31317	3.90673	0.00811768
MS1_F_63d	p__Firmicutes.c__Clostridia.o__Clostridiales.f__Ruminococcaceae.g__Butyricicoccus	3.75092	3.6056	0.0418006
MS1_F_63d	p__Firmicutes.c__Clostridia.o__Clostridiales.f__Lachnospiraceae.g__Marvinbryantia	3.61129	3.41474	0.0410742
MS1_F_70d	p__Firmicutes.c__Clostridia.o__Clostridiales.f__Ruminococcaceae.g__Oscillospira	4.53779	4.15096	0.0088003
MS1_F_70d	p__Firmicutes.c__Clostridia.o__Clostridiales.f__Lachnospiraceae.g__Coprococcus_3	4.34174	4.01532	0.0129097
MS1_F_70d	p__Bacteroidetes.c__Bacteroidia.o__Bacteroidales.f__Prevotellaceae.g__Alloprevotella	4.30704	3.89902	0.0434779
MS1_F_70d	p__Firmicutes.c__Clostridia.o__Clostridiales.f__Ruminococcaceae.g__Ruminococcaceae_NK4A214_group	4.04395	3.69726	0.0357889
MS1_F_70d	p__Firmicutes.c__Clostridia.o__Clostridiales.f__Lachnospiraceae.g__Coprococcus_1	3.51182	3.6752	0.0124748
MS1_F_70d	p__Firmicutes.c__Clostridia.o__Clostridiales.f__Lachnospiraceae.g__Anaerostipes	3.25435	3.64126	0.0466493
MS1_F_70d	p__Firmicutes.c__Clostridia.o__Clostridiales.f__Ruminococcaceae.g__Oscillibacter	3.9553	3.58616	0.0185727
MS1_F_70d	p__Firmicutes.c__Bacilli.o__Lactobacillales.f__unclassified_o__Lactobacillales	3.24429	3.52803	0.0321327
MS1_F_70d	p__Firmicutes.c__Bacilli.o__Lactobacillales.f__unclassified_o__Lactobacillales.g__unclassified_o__Lactobacillales	3.24429	3.51965	0.0321327
MS1_F_70d	p__Firmicutes.c__Clostridia.o__Clostridiales.f__Ruminococcaceae.g__Ruminiclostridium_5	3.21626	3.27654	0.0163456
MS1_F_7d	p__Firmicutes.c__Clostridia.o__Clostridiales.f__Lachnospiraceae.g__Lachnoclostridium	4.95252	4.59107	0.0335922
MS1_F_7d	p__Bacteroidetes.c__Bacteroidia.o__Bacteroidales.f__Rikenellaceae.g__Alistipes	4.452	4.2086	0.006407
MS1_F_7d	p__Firmicutes.c__unclassified_p__Firmicutes	3.13708	4.19599	0.0108565
MS1_F_7d	p__Firmicutes.c__unclassified_p__Firmicutes.o__unclassified_p__Firmicutes.f__unclassified_p__Firmicutes	3.13708	4.13011	0.0108565
MS1_F_7d	p__Firmicutes.c__unclassified_p__Firmicutes.o__unclassified_p__Firmicutes.f__unclassified_p__Firmicutes.g__unclassified_p__Firmicutes	3.13708	4.12573	0.0108565
MS1_F_7d	p__Firmicutes.c__unclassified_p__Firmicutes.o__unclassified_p__Firmicutes	3.13708	4.11367	0.0108565
