# Supplementary material for: Composition of the Fecal Microbiota of Piglets at Various Growth Stages
Source: Front Vet Sci. 2021 Jul 15;8:661671. doi: 10.3389/fvets.2021.661671 (PMC8319241; doi:10.3389/fvets.2021.661671)
Supplement: Supplementary file 6 [file Table_6.XLS]

## Sheet: 多级物种物种差异判别分析
Composition of the fecal microbiota of piglets at various growth stages
Supplementary Table 6 Differential microbiota compositions in Jinfen White pigs
group	Species name	Mean	LDA_value	Pvalue
JB1_F_1d	p__Firmicutes.c__Erysipelotrichia.o__Erysipelotrichales	4.37387	3.96182	0.0188262
JB1_F_1d	p__Firmicutes.c__Erysipelotrichia	4.37387	3.99485	0.0188262
JB1_F_1d	p__Firmicutes.c__Erysipelotrichia.o__Erysipelotrichales.f__Erysipelotrichaceae	4.37387	4.00265	0.0188262
JB1_F_1d	p__Proteobacteria.c__Gammaproteobacteria.o__Enterobacteriales	5.1461	4.82788	0.0121887
JB1_F_1d	p__Proteobacteria.c__Gammaproteobacteria.o__Enterobacteriales.f__Enterobacteriaceae.g__Escherichia_Shigella	5.14474	4.83533	0.0121887
JB1_F_1d	p__Proteobacteria.c__Gammaproteobacteria.o__Enterobacteriales.f__Enterobacteriaceae	5.1461	4.84798	0.0121887
JB1_F_1d	p__Proteobacteria	5.67983	5.31423	0.0107439
JB1_F_1d	p__Proteobacteria.c__Gammaproteobacteria	5.67326	5.32559	0.00680423
JB1_F_21d	p__Proteobacteria.c__Deltaproteobacteria	4.37688	4.00326	0.0438933
JB1_F_21d	p__Proteobacteria.c__Deltaproteobacteria.o__Desulfovibrionales.f__Desulfovibrionaceae	4.37537	4.00731	0.042345
JB1_F_21d	p__Proteobacteria.c__Deltaproteobacteria.o__Desulfovibrionales	4.37537	4.0159	0.042345
JB1_F_21d	p__Bacteroidetes.c__Bacteroidia.o__Bacteroidales.f__Bacteroidaceae.g__Bacteroides	5.48831	5.09473	0.00304686
JB1_F_21d	p__Bacteroidetes.c__Bacteroidia.o__Bacteroidales.f__Bacteroidaceae	5.48831	5.11944	0.00304686
JB1_F_28d	p__Firmicutes.c__Clostridia.o__Clostridiales.f__Clostridiales_vadinBB60_group	3.07157	3.6677	0.022039
JB1_F_28d	p__Firmicutes.c__Clostridia.o__Clostridiales.f__Clostridiales_vadinBB60_group.g__norank_f__Clostridiales_vadinBB60_group	3.07157	3.71968	0.022039
JB1_F_28d	p__Firmicutes.c__Clostridia.o__Clostridiales.f__Lachnospiraceae.g__Marvinbryantia	3.98279	3.79424	0.0160157
JB1_F_28d	p__Firmicutes.c__Clostridia.o__Clostridiales.f__Ruminococcaceae.g__Subdoligranulum	4.15453	3.93219	0.0252056
JB1_F_28d	p__Bacteroidetes.c__Bacteroidia.o__Bacteroidales.f__Porphyromonadaceae.g__Parabacteroides	4.74731	4.37222	0.0109823
JB1_F_28d	p__Bacteroidetes.c__Bacteroidia.o__Bacteroidales.f__Rikenellaceae.g__Rikenellaceae_RC9_gut_group	4.83535	4.47617	0.0187715
JB1_F_28d	p__Firmicutes.c__Clostridia.o__Clostridiales.f__Christensenellaceae.g__Christensenellaceae_R_7_group	5.00413	4.64402	0.0151782
JB1_F_28d	p__Firmicutes.c__Clostridia.o__Clostridiales.f__Christensenellaceae	5.01196	4.64606	0.018966
JB1_F_28d	p__Firmicutes.c__Clostridia.o__Clostridiales	5.72496	5.29023	0.035021
JB1_F_28d	p__Firmicutes.c__Clostridia	5.72496	5.29738	0.035021
JB1_F_35d	p__Firmicutes.c__Clostridia.o__Clostridiales.f__Lachnospiraceae.g__Roseburia	3.79509	3.56191	0.0286876
JB1_F_35d	p__Firmicutes.c__Clostridia.o__Clostridiales.f__Family_XIII.g__Family_XIII_AD3011_group	3.80359	3.5879	0.0160126
JB1_F_35d	p__Firmicutes.c__Clostridia.o__Clostridiales.f__Ruminococcaceae.g__Ruminococcaceae_UCG_010	3.77054	3.59407	0.0196631
JB1_F_35d	p__Firmicutes.c__Clostridia.o__Clostridiales.f__Lachnospiraceae.g__Coprococcus_1	3.77054	3.71886	0.0367298
JB1_F_35d	p__Firmicutes.c__Erysipelotrichia.o__Erysipelotrichales.f__Erysipelotrichaceae.g__Catenisphaera	3.88604	3.77422	0.0252411
JB1_F_35d	p__Firmicutes.c__Clostridia.o__Clostridiales.f__Ruminococcaceae.g__Anaerotruncus	3.91523	3.82577	0.0202736
JB1_F_35d	p__Firmicutes.c__Clostridia.o__Clostridiales.f__Ruminococcaceae.g__unclassified_f__Ruminococcaceae	3.87267	3.84235	0.0038448
JB1_F_35d	p__Firmicutes.c__Clostridia.o__Clostridiales.f__Ruminococcaceae.g__Oscillibacter	4.0104	3.87571	0.00671865
JB1_F_35d	p__Firmicutes.c__Negativicutes.o__Selenomonadales.f__Acidaminococcaceae	4.25269	3.96763	0.0163713
JB1_F_35d	p__Firmicutes.c__Negativicutes.o__Selenomonadales.f__Acidaminococcaceae.g__Phascolarctobacterium	4.25269	4.03202	0.0107855
JB1_F_35d	p__Firmicutes.c__Clostridia.o__Clostridiales.f__Lachnospiraceae.g__Lachnospiraceae_NK4A136_group	4.73158	4.36033	0.00637855
JB1_F_35d	p__Bacteroidetes.c__Bacteroidia.o__Bacteroidales.f__Bacteroidales_S24_7_group.g__norank_f__Bacteroidales_S24_7_group	4.99495	4.68276	0.0125892
JB1_F_35d	p__Bacteroidetes.c__Bacteroidia.o__Bacteroidales.f__Bacteroidales_S24_7_group	4.99495	4.69125	0.0125892
JB1_F_49d	p__Firmicutes.c__Clostridia.o__Clostridiales.f__Ruminococcaceae.g__Ruminococcaceae_UCG_013	3.61275	3.53108	0.0388667
JB1_F_49d	p__Firmicutes.c__Clostridia.o__Clostridiales.f__Lachnospiraceae.g__Lachnospiraceae_FCS020_group	3.1102	4.05304	0.00400232
JB1_F_63d	p__Firmicutes.c__Bacilli.o__Lactobacillales.f__Streptococcaceae.g__Streptococcus	4.86315	4.45446	0.0119778
JB1_F_63d	p__Firmicutes.c__Bacilli.o__Lactobacillales.f__Streptococcaceae	4.86315	4.51241	0.0119778
JB1_F_63d	p__Bacteroidetes.c__Bacteroidia.o__Bacteroidales.f__Prevotellaceae.g__Prevotellaceae_NK3B31_group	5.29202	4.88482	0.00520177
JB1_F_63d	p__Bacteroidetes.c__Bacteroidia.o__Bacteroidales.f__Prevotellaceae	5.47889	5.10646	0.0190398
JB1_F_70d	p__Firmicutes.c__Clostridia.o__Clostridiales.f__Ruminococcaceae.g__Ruminiclostridium_5	3.53153	3.78033	0.0293482
JB1_F_70d	p__Firmicutes.c__Clostridia.o__Clostridiales.f__Ruminococcaceae.g__Ruminiclostridium_9	3.99921	3.84125	0.0201357
JB1_F_70d	p__Firmicutes.c__Clostridia.o__Clostridiales.f__Lachnospiraceae.g__Coprococcus_3	4.23294	3.87418	0.0126191
JB1_F_70d	p__Firmicutes.c__Clostridia.o__Clostridiales.f__Ruminococcaceae.g__Ruminococcaceae_UCG_014	4.17689	3.90157	0.0259339
JB1_F_70d	p__Firmicutes.c__Clostridia.o__Clostridiales.f__Ruminococcaceae.g__Ruminococcaceae_UCG_005	4.42666	4.07683	0.0153654
JB1_F_70d	p__Firmicutes.c__Clostridia.o__Clostridiales.f__Ruminococcaceae.g__Oscillospira	4.46769	4.11486	0.00531916
JB1_F_70d	p__Firmicutes.c__Negativicutes.o__Selenomonadales.f__Veillonellaceae	4.61115	4.2752	0.0131839
JB1_F_70d	p__Firmicutes.c__Negativicutes.o__Selenomonadales	4.72758	4.32528	0.0307209
JB1_F_70d	p__Firmicutes.c__Negativicutes	4.72758	4.34714	0.0307209
JB1_F_70d	p__Firmicutes.c__Clostridia.o__Clostridiales.f__Ruminococcaceae	5.36946	4.99471	0.00493551
JB1_F_7d	p__Firmicutes.c__Clostridia.o__Clostridiales.f__Lachnospiraceae.g___Eubacterium__fissicatena_group	3.99441	3.92216	0.0265192
JB1_F_7d	p__Bacteroidetes.c__Bacteroidia.o__Bacteroidales.f__Rikenellaceae.g__Alistipes	4.35771	4.17065	0.00735557
JB1_F_7d	p__Firmicutes.c__Clostridia.o__Clostridiales.f__Lachnospiraceae.g__Lachnoclostridium	5.19977	4.82429	0.00685806
JB1_F_7d	p__Firmicutes.c__Clostridia.o__Clostridiales.f__Lachnospiraceae	5.3041	4.92153	0.0354036
