# Supplementary material for: Composition of the Fecal Microbiota of Piglets at Various Growth Stages
Source: Front Vet Sci. 2021 Jul 15;8:661671. doi: 10.3389/fvets.2021.661671 (PMC8319241; doi:10.3389/fvets.2021.661671)
Supplement: Supplementary file 7 [file Table_7.XLS]

## Sheet: 相关性矩阵
Composition of the fecal microbiota of piglets at various growth stages
Supplementary Table 7 Correlations between microbial diversity and piglet growth rate in Mashen pigs
Genus	Weigh		Daily gain
	Correlation	P value	Correlation	P value
g__Prevotellaceae_NK3B31_group	0.820943	1.55925221076e-07	0.853615	1.5153523674e-08
g__Lachnospiraceae_NK4A136_group	0.774413	2.13341700035e-06	0.828924	9.23340950567e-08
g__Prevotella_9	0.734887	1.26874167843e-05	0.818843	1.78220723482e-07
g__Prevotellaceae_UCG-003	0.759239	4.40038285217e-06	0.799471	5.67111464166e-07
g__Subdoligranulum	0.687967	7.3142698459e-05	0.790884	9.10980276191e-07
g__Oscillospira	0.725946	1.8199222693e-05	0.767447	2.9943821499e-06
g__Prevotella_1	0.869894	3.80674122991e-09	0.73724	1.15105324098e-05
g__Ruminococcaceae_UCG-014	0.690203	6.77781560512e-05	0.719795	2.3142144365e-05
g__Phascolarctobacterium	0.682748	8.71503513283e-05	0.71685	2.59069821171e-05
g__unclassified_f__Lachnospiraceae	0.699023	4.9859939682e-05	0.694439	5.85647150296e-05
g__Parabacteroides	0.59136	0.00115999	0.663101	0.000163551
g__Faecalibacterium	0.717278	2.5487414211e-05	0.659104	0.000184871
g__Ruminiclostridium_9	0.67033	0.000130434	0.646355	0.000270134
g__norank_f__Erysipelotrichaceae	0.56578	0.00209915	0.640737	0.00031756
g__Alloprevotella	0.619921	0.00056294	0.63399	0.000384036
g__Coprococcus_3	0.74538	8.15548799949e-06	0.590863	0.00117399
g__Terrisporobacter	0.362803	0.0628969	0.589361	0.00121718
g__Ruminococcaceae_UCG-005	0.428222	0.0258531	0.579669	0.00153031
g__Streptococcus	0.610992	0.000710933	0.533706	0.00414297
g__Family_XIII_AD3011_group	0.399939	0.0387365	0.51929	0.00550747
g__[Eubacterium]_coprostanoligenes_group	0.406412	0.0354116	0.479596	0.0113608
g__Blautia	0.572039	0.00182361	0.460493	0.0156431
g__Rikenellaceae_RC9_gut_group	0.340101	0.0826056	0.374092	0.0545657
g__Prevotella_2	0.272408	0.169238	0.270594	0.172208
g__Ruminococcaceae_NK4A214_group	0.374255	0.0544521	0.263979	0.183349
g__Romboutsia	-0.0113115	0.955344	0.239397	0.229106
g__norank_f__Bacteroidales_S24-7_group	0.150183	0.454638	0.237644	0.232636
g__Holdemanella	0.36575	0.0606327	0.237154	0.233629
g__Ruminococcus_2	0.248013	0.212276	0.20751	0.298995
g__Treponema_2	0.214512	0.282615	0.172918	0.388403
g__Dorea	0.175546	0.381123	0.149822	0.455737
g__norank_f__Ruminococcaceae	0.117539	0.5593	0.112366	0.576833
g__unclassified_f__Prevotellaceae	0.065068	0.747114	0.108271	0.590884
g__Megasphaera	0.141526	0.48134	0.0700987	0.728264
g__Christensenellaceae_R-7_group	0.0677192	0.737162	0.0570864	0.777312
g__Clostridium_sensu_stricto_1	-0.160281	0.424512	0.0147972	0.941604
g__unclassified_k__norank	-0.144966	0.470635	-0.0386109	0.848365
g__Desulfovibrio	-0.0131985	0.947904	-0.125059	0.534254
g__Ruminococcaceae_UCG-002	-0.159438	0.426984	-0.228537	0.251557
g__Lactobacillus	-0.284493	0.150367	-0.312544	0.112459
g__Odoribacter	-0.380574	0.0501885	-0.364649	0.0614708
g__Pseudomonas	-0.446887	0.0194425	-0.386078	0.0466927
g__Bacteroides	-0.336996	0.0856295	-0.434602	0.0234931
g__Peptostreptococcus	-0.464749	0.0145892	-0.464412	0.0146703
g__Staphylococcus	-0.544706	0.00330597	-0.480279	0.0112277
g__Alistipes	-0.462148	0.0152261	-0.49899	0.0080598
g__Lachnoclostridium	-0.472977	0.0127175	-0.511507	0.00639038
g__Escherichia-Shigella	-0.653024	0.000222004	-0.623619	0.000510009
g__[Eubacterium]_fissicatena_group	-0.447921	0.0191295	-0.628772	0.000443517
g__Fusobacterium	-0.729406	1.58539553461e-05	-0.707121	3.72516833232e-05
