# Supplementary material for: Composition of the Fecal Microbiota of Piglets at Various Growth Stages
Source: Front Vet Sci. 2021 Jul 15;8:661671. doi: 10.3389/fvets.2021.661671 (PMC8319241; doi:10.3389/fvets.2021.661671)
Supplement: Supplementary file 8 [file Table_8.XLS]

## Sheet: 相关性矩阵
Composition of the fecal microbiota of piglets at various growth stages
Supplementary Table 8 Correlations between microbial diversity and piglet growth rate in Jinfen White pigs
Genus	Weigh		Daily gain
	Correlation	P value	Correlation	P value
g__Phascolarctobacterium	0.723664	1.99103718044e-05	0.826921	1.05571820689e-07
g__Oscillospira	0.830517	8.28997598948e-08	0.813433	2.4952407816e-07
g__Prevotella_1	0.776523	1.92069331008e-06	0.76101	4.05482482658e-06
g__Coprococcus_3	0.798778	5.89713805606e-07	0.741928	9.45309757501e-06
g__norank_f__Erysipelotrichaceae	0.723747	1.98457067373e-05	0.717086	2.56753375011e-05
g__Faecalibacterium	0.74607	7.91613747489e-06	0.715278	2.75002270071e-05
g__Ruminococcaceae_UCG-014	0.723266	2.02234946925e-05	0.691419	6.50098715313e-05
g__Prevotellaceae_NK3B31_group	0.714017	2.88399175186e-05	0.679705	9.63718686893e-05
g__norank_f__Bacteroidales_S24-7_group	0.691133	6.56528137911e-05	0.668386	0.000138699
g__Ruminococcaceae_UCG-005	0.775468	2.02455426201e-06	0.661177	0.000173524
g__Lachnospiraceae_NK4A136_group	0.713418	2.94968847172e-05	0.651057	0.000235343
g__Parabacteroides	0.753167	5.79431005024e-06	0.635356	0.000369675
g__Ruminococcaceae_NK4A214_group	0.669518	0.000133832	0.62732	0.000461439
g__Ruminiclostridium_9	0.627655	0.000457245	0.610483	0.000720322
g__Prevotella_9	0.584075	0.00138026	0.603178	0.000867179
g__Alloprevotella	0.63867	0.000336762	0.585821	0.00132442
g__Blautia	0.567939	0.00200033	0.583655	0.00139401
g__[Eubacterium]_coprostanoligenes_group	0.667176	0.000144074	0.567005	0.00204258
g__unclassified_f__Lachnospiraceae	0.661783	0.000170329	0.531694	0.00431413
g__Treponema_2	0.642246	0.000304149	0.504891	0.00723217
g__Dorea	0.524901	0.004937	0.487756	0.00985598
g__Ruminococcaceae_UCG-002	0.490842	0.00933205	0.470665	0.0132221
g__Lachnospiraceae_XPB1014_group	0.427947	0.025959	0.44251	0.0208143
g__Rikenellaceae_RC9_gut_group	0.605902	0.000809616	0.441659	0.02109
g__Subdoligranulum	0.631097	0.000416086	0.439965	0.0216477
g__Megasphaera	0.312045	0.113064	0.410309	0.0335231
g__Streptococcus	0.411307	0.0330526	0.408685	0.0342997
g__Ruminococcus_2	0.275673	0.163984	0.237935	0.232048
g__Lactobacillus	0.182262	0.362874	0.222883	0.263797
g__unclassified_f__Prevotellaceae	0.10258	0.610651	0.199763	0.317797
g__Christensenellaceae_R-7_group	0.417767	0.030134	0.198087	0.321958
g__unclassified_k__norank	0.209818	0.29353	0.081071	0.687694
g__Terrisporobacter	0.0667691	0.740724	-0.0185561	0.926805
g__Desulfovibrio	-0.0217426	0.914278	-0.0408172	0.839807
g__norank_f__p-2534-18B5_gut_group	0.074709	0.711123	-0.0549771	0.785347
g__Cloacibacillus	-0.191315	0.339107	-0.119538	0.552592
g__Clostridium_sensu_stricto_1	-0.0989615	0.623359	-0.126759	0.528666
g__Turicibacter	-0.1375	0.494024	-0.266556	0.178951
g__Romboutsia	-0.174446	0.38416	-0.296206	0.133561
g__Odoribacter	-0.35325	0.07069	-0.398346	0.0395916
g__Bacteroides	-0.46222	0.0152082	-0.453165	0.0176049
g__Comamonas	-0.527547	0.00468591	-0.465507	0.0144077
g__Lachnoclostridium	-0.541928	0.00350239	-0.523772	0.00504759
g__Pseudomonas	-0.55385	0.00272449	-0.533746	0.00413964
g__Akkermansia	-0.559623	0.0024044	-0.535479	0.00399704
g__Clostridium_sensu_stricto_2	-0.51451	0.00603657	-0.5654	0.00211701
g__Alistipes	-0.599509	0.000950295	-0.569693	0.001923
g__Fusobacterium	-0.745622	8.07059745321e-06	-0.583374	0.00140326
g__Staphylococcus	-0.666533	0.000147003	-0.644614	0.00028412
g__Escherichia-Shigella	-0.776302	1.9421166963e-06	-0.745841	7.99463711581e-06
